# Supplementary material for: The Toxicokinetics, Excretion Patterns, and Milk Transmission of Ochratoxin A in Lactating Sows
Source: Toxins (Basel). 2024 Mar 1;16(3):128. doi: 10.3390/toxins16030128 (PMC10974951; doi:10.3390/toxins16030128)
Supplement: Supplementary file 1 [file toxins-16-00128-s001.zip]

Archive with 1 entries (1 files):
- toxins-2831027-supplementary.pdf
